# Supplementary material for: Multi-parent advanced generation inter-cross (MAGIC) populations in rice: progress and potential for genetics research and breeding
Source: Rice (N Y). 2013 May 6;6:11. doi: 10.1186/1939-8433-6-11 (PMC4883706; doi:10.1186/1939-8433-6-11)
Supplement: Supplementary file 2 — Additional file 2: A list of selected markers that were significantly associated with the trait (by using the mixed linear model) has been provided as an additional file. (XLSX 14 KB) [file 12284_2013_50_MOESM2_ESM.xlsx]

## Sheet: Trait-markers
A list of selected markers that were significantly associated with the trait (by using the mixed inear model)
Trait
Biotic stress
Blast disease	Marker*	marker_p	markerR2
Blast disease	S2_26668443	1.946e-05	0.13129
Blast disease	S2_26821904	2.4827e-05	0.11326
Blast disease	S2_27093264	7.3752e-05	0.10385
Blast disease	S3_3534095	4.755e-05	0.1158
Blast disease	S7_27374287	4.551e-05	0.1047
Blast disease	S7_27374297	4.551e-05	0.1047
Blast disease	S7_27374305	4.551e-05	0.1047
Blast disease	S7_27777790	3.0057e-05	0.17347
Blast disease	S7_29559818	5.9696e-05	0.09122
Blast disease	S10_13192888	6.1364e-06	0.13409
Bacterial blight
PXO61	S11_26712193	9.6184e-08	0.20071
PXO61	S11_26996709	2.0714e-08	0.19425
PXO61	S11_27132186	7.201e-08	0.18822
PXO61	S11_27327699	5.6267e-09	0.23123
PXO61	S11_27327734	5.6267e-09	0.23123
PXO61	S11_27723831	5.9127e-08	0.28221
PXO61	S11_28373250	3.8183e-08	0.20132
PXO61	S11_28391087	2.0852e-09	0.24488
PXO341	S11_26712193	8.628e-09	0.21446
PXO341	S11_26971169	6.3267e-08	0.21044
PXO341	S11_26993171	3.4826e-09	0.21911
PXO341	S11_26996709	1.2908e-09	0.2415
PXO341	S11_27132186	1.7899e-08	0.22787
PXO341	S11_28200092	9.0603e-08	0.27116
PXO341	S11_28200103	9.0603e-08	0.27116
PXO341	S11_28200144	9.0603e-08	0.27116
PXO341	S11_28391087	6.6723e-08	0.19835
PXO86	S5_64216	9.7781e-06	0.1649
PXO86	S5_304626	3.7609e-09	0.26961
PXO86	S5_351696	7.2128e-08	0.25231
PXO86	S5_440644	4.4068e-08	0.25744
PXO99	S5_440644	4.9987e-05	0.10789
PXO99	S11_28200092	5.9831e-05	0.14515
PXO99	S11_28200103	5.9831e-05	0.14515
PXO99	S11_28200144	5.9831e-05	0.14515
Abiotic stress
Salt tolerence
Salt tolerence	S1_11801612	5.2495e-05	0.10203
Salt tolerence	S1_9220380	0.00024485	0.10979
Salt tolerence	S1_9602531	0.00024095	0.08014
Salt tolerence	S1_9602548	0.00024095	0.08014
Salt tolerence	S1_9602842	0.00041691	0.08686
Salt tolerence	S1_9670409	0.00025939	0.09425
Salt tolerence	S1_9670410	0.00025939	0.09425
Salt tolerence	S1_9670443	0.00025939	0.09425
Salt tolerence	S1_12073980	0.00033554	0.09896
Salt tolerence	S1_12151265	0.00028532	0.10014
Submergence tolerence
Submergence tolerence	S9_6243688	1.358e-05	0.24851
Submergence tolerence	S9_6265479	4.3535e-05	0.14423
Submergence tolerence	S9_6280474	2.0305e-07	0.28652
Submergence tolerence	S9_6282239	1.0107e-09	0.32427
Submergence tolerence	S9_6285883	3.9149e-06	0.22886
Submergence tolerence	S9_6285911	1.3017e-08	0.29017
Submergence tolerence	S9_6285913	1.3017e-08	0.29017
Submergence tolerence	S9_6322526	2.3151e-08	0.29955
Submergence tolerence	S9_6322544	2.3151e-08	0.29955
Submergence tolerence	S9_6345929	2.6558e-06	0.23434
Grain quality
Amylose content	S6_1695140	3.1944e-07	0.24848
Amylose content	S6_1695151	3.1944e-07	0.24848
Amylose content	S6_1759470	1.4128e-09	0.35504
Amylose content	S6_1815428	5.3601e-09	0.32907
Amylose content	S6_1863582	4.7822e-11	0.39648
Amylose content	S6_1863585	4.7822e-11	0.39648
Amylose content	S6_1871120	8.3787e-10	0.31156
Amylose content	S6_1933314	3.6448e-10	0.35935
Grain length	S3_16173796	5.5242e-08	0.31373
Grain length	S3_16788806	6.779e-08	0.32263
Grain length	S3_16788809	6.779e-08	0.32263
Grain length	S3_16904212	2.508e-08	0.32161
Grain length	S3_16904220	2.508e-08	0.32161
Grain length	S3_16904224	2.508e-08	0.32161
Grain width	S7_23345261	6.7039e-07	0.1668
Grain width	S7_24278902	9.0655e-07	0.18309
Grain width	S7_24465870	2.9627e-07	0.17068
Grain width	S7_24465896	2.9627e-07	0.17068
Grain width	S7_24465897	2.9627e-07	0.17068
Grain width	S5_4753899	9.4616e-06	0.15453
Grain width	S5_4808949	1.1174e-05	0.14523
Grain width	S5_4808957	1.1174e-05	0.14523
Grain width	S5_4808970	1.1174e-05	0.14523
Grain width	S8_26440435	6.8267e-06	0.20775
Grain width	S8_26571238	7.6832e-06	0.15643
Grain width	S8_26892096	4.2035e-05	0.14138
Grain width	S8_27213615	5.052e-06	0.14027
Gelatinization temperature	S6_6652024	1.4399e-17	0.74491
Gelatinization temperature	S6_6757861	2.9205e-18	0.67928
Gelatinization temperature	S6_7556808	3.1587e-18	0.74417
Gelatinization temperature	S6_7613975	2.1969e-18	0.6206
Gelatinization temperature	S6_7629129	2.4584e-18	0.6461
*The number following letter S indicates the chromosome number
